# Supplementary material for: A Pine Is a Pine and a Spruce Is a Spruce – The Effect of Tree Species and Stand Age on Epiphytic Lichen Communities
Source: PLoS One. 2016 Jan 22;11(1):e0147004. doi: 10.1371/journal.pone.0147004 (PMC4723141; doi:10.1371/journal.pone.0147004)
Supplement: S2 Dataset — (XLSX) [file pone.0147004.s002.xlsx]

## Sheet: sr_r_dorotea
		Stand	treesp	stha	basalarea	height	dbh	cc.prop	barkcrev	age	ageT	bra.den	tot_plot	TreeNo	SR_tree
Abbrevations		C1510019	c	2000	16	7.4	11	0.4	0.5	15	17	11.3	30	1	8
treesp = treespecies		C1510019	c	1600	7	5.8	6.5	0.25	0	15	17	5.5	18	2	5
c = Pinus contorta		C1510019	c	3200	14	6	9.1	0.6	0	15	17	8.5	28	3	3
g = Picea abies		C1510019	c	2000	12	6.2	5.8	0.42	0	15	17	7	18	4	5
t = Pinus sylvestris		C1511236	c	3600	17	7.5	10.1	0.95	0	15	15	10.5	28	1	8
		C1511236	c	1600	11	5.5	7.4	0.6	0	15	15	14	22	2	8
Other		C1511236	c	1600	11	6.75	8.7	0.8	0	15	15	12.7	24	3	6
stha = stems per hectare		C1511236	c	2000	6	6.25	8.6	0.35	0	15	15	10.7	22	4	5
dbh = diameter at breast height		C1511505	c	2000	12	6.25	8.3	0.7	0	15	13	10.7	22	1	6
cc.prop = canopy cover		C1511505	c	2000	3	4.75	5.5	0.25	0	15	13	2	16	2	4
barkcrev = bark crevice depth		C1511505	c	1600	12	6.5	8.1	0.7	0	15	13	13.3	22	3	4
age = stand age class		C1511505	c	2000	13	4.8	6.8	0.75	0	15	13	10.5	20	4	5
ageT = actual stand age		C1511763	c	2800	8	5.5	6.3	0.3	0.5	15	15	8	18	1	8
bra.den = branch density		C1511763	c	2000	9	6.75	7.3	0.25	0.5	15	15	10.7	22	2	4
tot_plot = number of plots inventoried per tree		C1511763	c	2400	11	6.25	8.3	0.45	0.5	15	15	13.5	18	3	6
TreeNo = Tree ID within stand		C1511763	c	1600	8	5.7	8.1	0.25	0.5	15	15	9.5	18	4	7
SR_tree = species richness per tree		C1512139	c	2400	17	5.5	8.6	0.9	0	15	14	11.3	22	1	6
		C1512139	c	2400	12	6.5	7.2	0.7	0	15	14	7.3	24	2	6
		C1512139	c	2800	15	6.5	8.6	0.8	0	15	14	8.3	26	3	6
		C1512139	c	2000	9	6.25	8	0.6	0	15	14	7	26	4	7
		C1535	c	1200	4	4.75	6.3	0.45	0	15	13	5	14	1	3
		C1535	c	1200	6	6.5	7.8	0.55	0	15	13	11	18	2	3
		C1535	c	800	3	4.75	5.2	0.25	0	15	13	7	12	3	2
		C1535	c	1200	11	5	6.8	0.45	0	15	13	6.5	18	4	2
		C155782	c	2000	11	6.5	9.5	0.45	0.5	15	17	14.8	26	1	6
		C155782	c	2400	11	4.25	5.7	0.5	0	15	17	1	14	2	5
		C155782	c	2800	7	7.25	12.5	0.6	0.25	15	17	13.6	28	3	8
		C155782	c	3200	11	6.5	8	0.7	0.25	15	17	6	22	4	5
		C156457	c	1200	10	6.25	9.8	0.4	0.5	15	13	11	18	1	3
		C156457	c	2400	7	6.5	8.5	0.45	0.75	15	13	12.7	18	2	4
		C156457	c	2000	8	5.25	9	0.55	0.5	15	13	11	18	3	6
		C156457	c	1200	7	6.75	7.7	0.3	0.25	15	13	11	22	4	4
		C157001	c	2800	15	4.2	6.7	0.5	0.25	15	15	7.5	18	1	4
		C157001	c	2800	14	5.4	7.8	0.4	0	15	15	9	22	2	4
		C157001	c	1200	5	5.1	8	0.6	0	15	15	8	22	3	5
		C157001	c	1200	7	6.3	10.8	0.35	0	15	15	8	26	4	6
		C157827	c	2000	17	7.25	9.8	0.8	0.5	15	17	11	22	1	8
		C157827	c	2400	19	6.5	9.3	0.65	0.5	15	17	5.8	22	2	8
		C157827	c	2000	19	7.25	11.2	0.75	0.5	15	17	12.7	22	3	8
		C157827	c	2000	20	7.5	11.4	0.7	0.5	15	17	13	26	4	9
		C157927	c	2400	7	5	6.7	0.7	0	15	13	11.5	18	1	6
		C157927	c	3200	10	5.76	7.4	0.85	0	15	13	8	20	2	7
		C157927	c	3600	10	5.5	6.3	0.7	0	15	13	7.5	16	3	6
		C157927	c	1600	11	6.5	8.5	0.6	0	15	13	12.3	22	4	6
		C159253	c	2800	13	8.5	12.8	0.85	0.5	15	15	9.5	30	1	6
		C159253	c	4000	15	4.5	6.1	0.75	0.1	15	15	4	18	2	2
		C159253	c	2800	13	5.5	8.5	0.55	0.4	15	15	5.7	22	3	4
		C159253	c	4000	15	5.5	7.2	0.8	0.1	15	15	7	18	4	7
		C3010450	c	1200	21	11.8	12.5	0.65	2	30	31	9.4	38	1	11
		C3010450	c	2000	21	12.5	12.2	0.65	2	30	31	11	42	2	9
		C3010450	c	1600	20	11.25	10.9	0.6	1	30	31	9.2	34	3	8
		C3010450	c	2000	27	11.7	12.3	0.6	2	30	31	10	38	4	11
		C3012696	c	2800	26	10.3	13.5	0.85	0.5	30	31	10	46	1	11
		C3012696	c	4000	27	12.3	10.9	0.75	0.5	30	31	6.8	48	2	8
		C3012696	c	5200	21	12.5	10.3	0.6	0	30	31	6.2	48	3	7
		C3012696	c	2800	29	7.9	7.8	0.8	0.5	30	31	6.8	30	4	8
		C3012872	c	2000	26	13	13.2	0.65	1	30	29	8.5	42	1	9
		C3012872	c	1200	25	12.7	14.9	0.65	1	30	29	9.5	42	2	8
		C3012872	c	2000	24	11.5	12.1	0.5	1	30	29	8.6	38	3	9
		C3012872	c	2000	23	10.7	13.5	0.6	3	30	29	8	38	4	9
		C301345	c	2400	20	9.8	11.8	0.7	0.5	30	30	9.3	46	1	11
		C301345	c	2800	31	10.3	9.8	0.65	0.5	30	30	6.9	40	2	13
		C301345	c	3600	34	9.2	10.2	0.65	0.5	30	30	6.8	36	3	10
		C301345	c	1600	20	7.5	7.6	0.2	0	30	30	5	30	4	10
		C301346	c	2000	24	11.6	15	0.9	1.5	30	28	10.6	46	1	8
		C301346	c	2800	17	11.3	16.5	0.45	1.5	30	28	11.2	46	2	8
		C301346	c	1600	16	8.2	11	0.2	0	30	28	9	32	3	8
		C301346	c	2000	22	8.2	12.5	0.35	0.5	30	28	11	38	4	7
		C302322	c	1600	26	11.7	12.3	0.6	2	30	30	9.9	38	1	10
		C302322	c	2000	21	10.5	11.2	0.7	1	30	30	6.2	34	2	9
		C302322	c	2400	21	12.5	13.7	0.6	2	30	30	7.7	38	3	11
		C302322	c	2400	25	11.25	13.4	0.7	2	30	30	7.9	36	4	10
		C302857	c	2400	29	13.5	13.1	0.65	1	30	28	12	38	1	8
		C302857	c	2800	27	13.25	10.9	0.7	1	30	28	8.6	38	2	10
		C302857	c	2800	26	11.5	9.8	0.65	0.5	30	28	6.9	38	3	8
		C302857	c	2000	24	10	10.7	0.75	0.5	30	28	8.2	38	4	7
		C304190	c	1200	22	13	13.4	0.4	2	30	31	12.8	34	1	8
		C304190	c	1600	21	10.7	10.3	0.55	1	30	31	8.7	34	2	8
		C304190	c	1200	23	12.5	12.9	0.65	3	30	31	10	38	3	7
		C304190	c	1600	23	12.7	11.8	0.6	1	30	31	6.5	42	4	9
		C304222	c	2000	22	12.5	14.2	0.65	2	30	30	9	42	1	10
		C304222	c	1600	22	11.7	13.2	0.65	3	30	30	10.5	34	2	9
		C304222	c	2000	25	11.5	12.2	0.65	1	30	30	8.4	38	3	10
		C304222	c	2400	25	10.7	12.5	0.75	1	30	30	7.6	38	4	9
		C305948	c	2800	27	14	12.9	0.6	0.5	30	34	9.1	46	1	11
		C305948	c	1600	21	11	11	0.55	0.5	30	34	6.6	42	2	11
		C305948	c	1600	25	12	17.1	0.6	2	30	34	9.4	50	3	10
		C305948	c	2800	29	12.25	18.5	0.6	0.5	30	34	8.6	46	4	9
		C309153	c	2800	18	12.7	12.2	0.7	2	30	31	7	34	1	9
		C309153	c	2000	19	9.75	9.6	0.75	1	30	31	7.2	30	2	9
		C309153	c	2400	21	9.25	9.9	0.8	1	30	31	8.8	28	3	8
		C309153	c	2400	16	8.5	10.1	0.65	2	30	31	4	38	4	9
		C309264	c	1600	22	11.5	11.3	0.65	1	30	29	10.3	34	1	8
		C309264	c	2000	21	12	12.9	0.5	3	30	29	9	38	2	9
		C309264	c	2000	24	11	11.2	0.65	1	30	29	12.2	34	3	8
		C309264	c	1200	20	11.7	13.3	0.5	1	30	29	10	38	4	9
		C856455	c	600	27	27.5	41.9	0.15	6	85	87	5.2	32	4	16
		C856455	c	400	28	25.5	38.3	0.25	5	85	87	5.7	32	8	15
		C856455	c	500	26	21	22.4	0.25	3	85	87	6.2	32	11	17
		C856455	c	600	32	21.1	28.6	0.35	4	85	87	0.3	32	12	16
		G1511448	g	400	5	6.1	6.6	0.25	0.25	15	17	12.5	18	1	17
		G1511448	g	800	4	4.5	7.1	0.3	0	15	17	13	18	2	20
		G1511448	g	800	4	5.1	6.4	0.2	0.25	15	17	14	18	3	20
		G1511448	g	800	4	5.2	7.3	0.3	0.25	15	17	16	18	4	20
		G1511665	g	1200	3	4.6	5.5	0.15	0	15	15	7	10	1	9
		G1511665	g	2800	10	5.6	6.2	0.5	0	15	15	15	18	2	6
		G1511665	g	2000	6	4.9	5.6	0.3	0.25	15	15	7	10	3	6
		G1511665	g	2000	6	4.4	5.4	0.2	0	15	15	5	10	4	7
		G1511668	g	1600	6	4.1	5.2	0.25	0	15	13	12	10	1	8
		G1511668	g	800	2	4	5.4	0.15	0.25	15	13	14	10	2	10
		G1511668	g	1600	5	3.9	5	0.4	0	15	13	5	10	3	8
		G1511668	g	1600	7	4.5	5.5	0.4	0	15	13	8	10	4	6
		G1511756	g	1200	4	4.7	5.1	0.15	0	15	14	15	10	1	6
		G1511756	g	1200	6	5.1	5.5	0.2	0	15	14	10	10	2	9
		G1511756	g	1200	4	4.5	5.4	0.2	0	15	14	0	10	3	9
		G1511756	g	2000	7	5.1	6.2	0.25	0.25	15	14	21	10	4	6
		G1512137	g	1200	1	4	5.2	0.1	0.5	15	15	12	10	1	11
		G1512137	g	400	2	3.5	5	0.09	0.5	15	15	5	10	2	12
		G1512137	g	1200	4	6	10.7	0.2	1	15	15	13.8	26	3	19
		G1512137	g	1600	1	4.3	5.2	0.1	0.5	15	15	10	10	4	12
		G152661	g	1600	6	4.3	5.6	0.35	0	15	14	0	10	1	14
		G152661	g	1200	4	4.4	6.4	0.25	0.25	15	14	13.5	18	2	14
		G152661	g	1200	5	4.1	5.1	0.2	0	15	14	8	10	3	11
		G152661	g	1600	3	4.1	5.3	0.15	0	15	14	9	10	4	12
		G155238	g	1200	5	5.1	5.2	0.15	0	15	16	10	10	1	9
		G155238	g	1200	5	5.3	5.6	0.2	0	15	16	9	10	2	8
		G155238	g	2000	5	5.4	5.7	0.35	0.5	15	16	12	10	3	9
		G155238	g	1200	6	5.9	5.9	0.2	0	15	16	8	10	4	11
		G156269	g	1200	5	4.1	5.3	0.3	0	15	15	10	10	1	11
		G156269	g	800	3	4.2	5.1	0.2	0	15	15	6	10	2	13
		G156269	g	1200	3	5.1	5.5	0.25	0.25	15	15	12	10	3	12
		G156269	g	2000	8	4.3	5.8	0.35	0.25	15	15	0	10	4	13
		G157778	g	2000	5	4.5	5.2	0.3	0	15	14	11	10	1	8
		G157778	g	2800	9	5.1	5.8	0.5	0	15	14	9	10	2	11
		G157778	g	1600	6	5.9	6.6	0.25	0.25	15	14	8	18	3	10
		G157778	g	1200	4	4.4	5.2	0.25	0.25	15	14	14	10	4	7
		G159273	g	1600	4	4.7	5.4	0.25	0	15	16	13	10	1	10
		G159273	g	800	5	5.6	6.8	0.15	0.25	15	16	6.5	18	2	12
		G159273	g	1200	3	4.5	5.1	0.15	0	15	16	9	10	3	9
		G159273	g	1200	4	4.9	5.9	0.2	0	15	16	12	18	4	8
		G159508	g	2000	6	4.9	5.9	0.4	0	15	13	15	10	1	6
		G159508	g	2400	7	5.1	5.4	0.55	0	15	13	0	10	2	6
		G159508	g	2000	5	4.6	5	0.4	0.25	15	13	7	10	3	5
		G159508	g	1200	4	4.6	5.7	0.35	0	15	13	13	10	4	7
		G1598	g	800	7	4.4	5.3	0.2	0	15	17	3	10	1	14
		G1598	g	1200	6	3.7	5.2	0.2	0	15	17	1	10	2	13
		G1598	g	1200	6	4.3	6.2	0.35	0	15	17	7.5	18	3	18
		G1598	g	1200	5	4.1	6	0.25	0	15	17	14	10	4	18
		G3011180	g	800	10	6.8	7.7	0.55	0.5	30	33	10	22	1	22
		G3011180	g	2000	14	9.5	11.3	0.7	1.25	30	33	13.2	30	2	22
		G3011180	g	2800	12	7.3	8.5	0.8	0.25	30	33	6.5	26	3	21
		G3011180	g	1200	19	6.5	6.9	0.85	0	30	33	2	22	4	20
		G301377	g	1600	11	11.5	11.4	0.45	1.25	30	33	10.9	38	1	23
		G301377	g	1200	10	6.8	8.6	0.55	1	30	33	5.5	26	2	22
		G301377	g	1600	13	8.4	10.6	0.55	1	30	33	14.4	30	3	25
		G301377	g	2400	14	6.8	6.1	0.6	0.5	30	33	1	18	4	21
		G303167	g	2000	18	8.3	9.5	0.6	0.25	30	31	12.4	30	1	20
		G303167	g	2400	18	7.5	9.2	0.7	0.5	30	31	11.3	26	2	14
		G303167	g	3200	21	8.5	8.2	0.85	0.25	30	31	7.5	26	3	11
		G303167	g	3200	21	8.5	8.7	0.7	0.25	30	31	8.4	30	4	13
		G303170	g	2800	18	10.3	9.8	0.8	1	30	31	7.3	34	1	15
		G303170	g	1600	14	5.3	5.9	0.75	0.5	30	31	1.5	18	2	20
		G303170	g	2000	16	7.1	6.8	0.85	1	30	31	4.3	26	3	20
		G303170	g	3600	19	7.2	7.25	0.85	0.75	30	31	3	26	4	21
		G304084	g	2400	11	6.5	7.5	0.55	1	30	33	5	22	1	16
		G304084	g	800	8	9.3	10.4	0.6	1	30	33	10	34	2	20
		G304084	g	2400	15	6.3	6.2	0.5	0.5	30	33	4	18	3	23
		G304084	g	3200	14	6.8	8.1	0.65	1	30	33	6.3	22	4	18
		G305691	g	1200	6	6.3	8.2	0.4	1.5	30	28	15	22	1	20
		G305691	g	2000	7	6.2	6.7	0.45	1	30	28	22.5	18	2	22
		G305691	g	1200	8	6.1	7	0.5	1	30	28	13	18	3	22
		G305691	g	400	4	6.2	7.6	0.15	1	30	28	18	18	4	21
		G306349	g	1600	11	5.7	8.3	0.35	0	30	31	13.7	22	1	16
		G306349	g	1200	6	7	11	0.25	1	30	31	17.5	26	2	18
		G306349	g	400	6	6.5	7	0.25	0.5	30	31	12.5	18	3	14
		G306349	g	1200	11	7.2	8.3	0.4	1	30	31	13.3	26	4	16
		G30678	g	2000	12	4.7	5.4	0.6	0	30	27	6	10	1	18
		G30678	g	2400	14	7.3	7.2	0.65	0.5	30	27	1.7	22	2	12
		G30678	g	2000	12	7	8.7	0.6	1	30	27	8.3	26	3	17
		G30678	g	800	10	8.8	8.7	0.45	1	30	27	9	30	4	25
		G307471	g	1200	12	7	10.6	0.5	1	30	30	18	22	1	13
		G307471	g	1200	14	8.9	11	0.45	1	30	30	10.8	30	2	22
		G307471	g	1200	12	7.4	10.8	0.7	1	30	30	14	30	3	18
		G307471	g	800	9	6.7	8.2	0.45	0.5	30	30	4	22	4	17
		G307720	g	2000	14	10.1	10.7	0.7	0.5	30	28	7.4	30	1	16
		G307720	g	1600	7	6.2	6.8	0.55	0	30	28	5.5	18	2	17
		G307720	g	1600	8	7.1	8.9	0.75	1	30	28	9.5	18	3	22
		G307720	g	2000	12	6.7	8.6	0.8	0.25	30	28	8.5	26	4	22
		G309446	g	2400	16	7.3	8.9	0.65	0.5	30	32	18	26	1	11
		G309446	g	2400	20	7.9	8.3	0.55	0.25	30	32	6.8	26	2	17
		G309446	g	2000	16	8.1	7.6	0.4	0.25	30	32	9.3	26	3	16
		G309446	g	2800	19	7.1	7	0.6	0.25	30	32	10.3	22	4	12
		G30984	g	2000	17	9.5	10.2	0.55	0.5	30	31	10.2	30	1	17
		G30984	g	2000	21	8.7	8.7	0.75	0.5	30	31	10.5	26	2	17
		G30984	g	1600	15	8.2	8	0.4	0.5	30	31	10.8	26	3	14
		G30984	g	1200	14	5.3	6.8	0.4	0.5	30	31	16	18	4	12
		G8510529	g	2000	27	17.3	20	0.6	3.5	85	84	6.5	32	1	13
		G8510529	g	900	19	16.2	21	0.55	4	85	84	5.7	32	2	12
		G8510529	g	1700	17	12.5	14.4	0.55	1.5	85	84	11.3	32	3	16
		G8510529	g	400	13	16.4	22	0.45	2	85	84	18.2	32	4	21
		G8511549	g	1400	18	11.5	14.5	0.75	2	85	85	11.8	32	1	20
		G8511549	g	1700	26	12.5	12.2	0.75	1.5	85	85	6.5	32	2	13
		G8511549	g	1300	15	12.6	13.7	0.65	2	85	85	8.3	32	3	11
		G8511549	g	1700	18	12.5	13	0.7	1	85	85	9.8	32	4	16
		G8511682	g	1600	24	16.4	17.1	0.7	3	85	85	6	32	1	23
		G8511682	g	1100	18	14.2	20	0.55	1.5	85	85	8	32	2	12
		G8511682	g	900	15	15.5	16.5	0.55	4.5	85	85	3.7	32	3	13
		G8511682	g	1100	21	18.2	20.6	0.6	3	85	85	6.5	32	4	18
		G851988	g	1300	26	18.2	21.2	0.7	4.5	85	86	13.3	32	1	22
		G851988	g	1200	20	19.3	23.3	0.6	4.5	85	86	10.7	32	2	16
		G851988	g	500	19	15.5	21.4	0.55	4	85	86	12.8	32	3	16
		G851988	g	1400	21	14.1	18.1	0.65	4	85	86	14.5	32	4	17
		G852660	g	1100	30	19.5	30.7	0.85	3	85	90	6.5	32	1	15
		G852660	g	1100	35	20	26.7	0.7	4.5	85	90	6.7	32	2	18
		G852660	g	1100	35	22	26.3	0.75	3.5	85	90	7.3	32	3	23
		G852660	g	700	26	21.5	30.4	0.55	5	85	90	4.3	32	4	18
		G855656	g	900	23	20.2	21.5	0.6	2	85	81	3.7	32	1	25
		G855656	g	600	10	15.7	17.6	0.45	3.5	85	81	2.7	32	2	16
		G855656	g	400	20	25.7	37.8	0.55	5.5	85	81	4	32	3	22
		G855656	g	1100	18	17	15.1	0.7	3.5	85	81	4	32	4	17
		G856211	g	1200	21	13.5	17.5	0.65	2.5	85	87	9.2	32	1	9
		G856211	g	1100	15	13.5	17	0.75	3	85	87	7.8	32	2	7
		G856211	g	700	16	14.7	18.7	0.65	3	85	87	10.8	32	3	17
		G856211	g	800	15	14.8	17.1	0.7	3	85	87	12.5	32	4	9
		G856460	g	2100	22	19.2	25.7	0.6	3	85	89	11	32	1	20
		G856460	g	1900	25	17.1	22.4	0.85	2	85	89	8.2	32	2	12
		G856460	g	2000	22	22.8	28.2	0.85	4	85	89	4	32	3	17
		G856460	g	1600	16	18.5	22.3	0.55	4	85	89	7.3	32	4	8
		G858920	g	800	20	17.2	26.2	0.8	5.5	85	89	11.5	32	1	23
		G858920	g	1100	16	15.2	14.7	0.7	3.5	85	89	9.2	32	2	10
		G858920	g	1300	23	15.5	19.2	0.75	4	85	89	8.7	32	3	11
		G858920	g	1100	18	15.1	19.8	0.7	4.2	85	89	8.5	32	4	8
		G859551	g	900	13	10.5	15.7	0.65	4.5	85	83	7.2	32	1	19
		G859551	g	800	10	11.2	13.7	0.55	3.5	85	83	9.7	32	2	27
		G859551	g	1300	19	11.5	14.5	0.7	1.5	85	83	5.8	32	3	23
		G859551	g	1000	17	12	13.7	0.85	2	85	83	7.8	32	4	18
		G859873	g	1200	26	18.2	20.8	0.75	3.5	85	81	5.5	32	1	16
		G859873	g	1300	23	16.6	20.1	0.65	3.5	85	81	8.8	32	2	16
		G859873	g	1500	23	15.3	18.7	0.65	3	85	81	7.3	32	3	15
		G859873	g	1600	22	15.9	17.9	0.75	4	85	81	6.8	32	4	9
		T1510267	t	2000	11	5.75	7.8	0.3	2	15	15	9	18	1	8
		T1510267	t	2400	12	3.5	5.9	0.25	1	15	15	1	10	2	6
		T1510267	t	2000	10	5.25	8.6	0.35	3	15	15	11.7	22	3	5
		T1510267	t	3200	10	5.25	6.3	0.3	1	15	15	7	18	4	7
		T1510413	t	2000	6	4.25	6.1	0.15	0.5	15	14	8	18	1	8
		T1510413	t	1600	6	4	5.9	0.15	1	15	14	4	10	2	6
		T1510413	t	2000	7	5.5	7.9	0.15	2	15	14	8.5	18	3	9
		T1510413	t	2800	9	4.75	6.6	0.25	1	15	14	9	18	4	8
		T1511344	t	2400	9	5.5	7.7	0.35	1.25	15	14	8.5	16	1	6
		T1511344	t	1600	5	5	6.5	0.35	1.75	15	14	13	16	2	5
		T1511344	t	1200	4	4.75	7	0.5	1.25	15	14	7	16	3	4
		T1511344	t	2000	6	4.5	5.6	0.45	1	15	14	4	14	4	4
		T151148	t	4000	5	4.22	5.4	0.3	1	15	14	7.9	14	1	5
		T151148	t	1200	2	5.5	8.5	0.05	2	15	14	7.9	20	2	5
		T151148	t	2000	8	5.5	7.5	0.4	1.5	15	14	7.9	22	3	3
		T151148	t	1600	7	4.25	7.8	0.3	1.75	15	14	7.9	22	4	6
		T1511878	t	2400	7	5.25	7.5	0.4	1.5	15	14	11	18	1	6
		T1511878	t	2800	7	4.25	6.1	0.6	1.25	15	14	6.5	18	2	8
		T1511878	t	2400	10	4.25	5.9	0.4	0.5	15	14	1	16	3	7
		T1511878	t	2400	8	4.1	5.8	0.4	0.75	15	14	3	16	4	7
		T1512042	t	2800	7	5	7.1	0.3	2.5	15	14	10.5	18	1	6
		T1512042	t	2000	6	4.85	6.8	0.35	2.5	15	14	10	18	2	2
		T1512042	t	800	4	4.75	6.2	0.15	2.5	15	14	13	18	3	5
		T1512042	t	1200	6	4.2	7.3	0.2	1.5	15	14	7.5	18	4	4
		T151552	t	2000	10	5.15	7.4	0.25	1	15	14	10	18	1	6
		T151552	t	2000	7	5.25	8.8	0.2	2	15	14	8	18	2	5
		T151552	t	2400	9	4.15	6.7	0.3	1	15	14	9	18	3	6
		T151552	t	2000	9	5	9	0.25	2	15	14	9	18	4	7
		T152013	t	2000	11	5.5	6.7	0.45	1.5	15	14	8	18	1	6
		T152013	t	2000	10	4	5.4	0.55	1.25	15	14	6	12	2	5
		T152013	t	1200	5	4.5	6.2	0.3	0.5	15	14	5.5	18	3	8
		T152013	t	1600	4	4.75	7.1	0.3	0.75	15	14	10.5	18	4	9
		T153324	t	2800	13	5.75	11.5	0.5	1.125	15	14	10.5	28	1	6
		T153324	t	2400	13	6.25	9.6	0.7	1.375	15	14	8	24	2	5
		T153324	t	2400	12	5.75	5.8	0.7	0.5	15	14	11	18	3	7
		T153324	t	2400	11	5.5	7.8	0.65	1.75	15	14	7	22	4	6
		T15639	t	2400	6	5	6.6	0.45	0.25	15	13	9	18	1	7
		T15639	t	2000	10	5.15	7.5	0.45	0.75	15	13	5	18	2	6
		T15639	t	2000	5	6	7.6	0.45	0.25	15	13	7	20	3	7
		T15639	t	800	6	5.5	8.6	0.2	0.25	15	13	10	20	4	7
		T156617	t	1600	5	4	6.1	0.3	0.5	15	17	10.5	18	1	4
		T156617	t	2000	8	5.25	9.3	0.15	1.5	15	17	10.7	22	2	6
		T156617	t	3600	10	4.25	7.1	0.4	0.75	15	17	7.5	16	3	4
		T156617	t	2000	8	4.5	5.9	0.45	0.5	15	17	5	12	4	6
		T15951	t	1600	5	6	8.4	0.5	1	15	13	8.7	20	1	5
		T15951	t	1600	3	3.7	5	0.25	0.1	15	13	0	8	2	4
		T15951	t	2000	6	5.45	7.9	0.5	0.75	15	13	8	20	3	5
		T15951	t	1600	4	5.5	8.3	0.4	1.5	15	13	11	18	4	7
		T3010547	t	2400	21	8.2	8.7	0.6	1	30	32	7	28	1	9
		T3010547	t	800	15	10	16.5	0.15	2.5	30	32	9	44	2	8
		T3010547	t	1600	14	7.2	10.5	0.25	1.5	30	32	7.5	28	3	9
		T3010547	t	1200	20	7.6	12	0.2	3.5	30	32	9.3	32	4	6
		T3010918	t	1200	19	6.2	9.8	0.2	0.5	30	30	11.8	26	1	8
		T3010918	t	2800	31	8.4	10.2	0.6	1.5	30	30	12.2	32	2	10
		T3010918	t	2800	34	10.8	12	0.4	2.5	30	30	8.4	42	3	9
		T3010918	t	2000	26	8.1	10.3	0.25	1.5	30	30	8.4	32	4	7
		T301211	t	1600	23	9.5	11.8	0.4	1.5	30	32	9.1	38	1	9
		T301211	t	1600	21	9.6	12.7	0.6	1.5	30	32	7.6	42	2	7
		T301211	t	2400	40	12.5	12.6	0.6	0.5	30	32	9.4	44	3	13
		T301211	t	3200	37	10.4	13.2	0.85	1.5	30	32	8.9	44	4	4
		T3012901	t	2800	19	7.5	10.1	0.55	1.5	30	34	10.3	34	1	9
		T3012901	t	2000	17	6.3	10.4	0.2	1.5	30	34	9.3	26	2	9
		T3012901	t	3200	26	7.6	7.8	0.55	1.5	30	34	10.3	24	3	9
		T3012901	t	2000	17	7.8	12.5	0.65	1.5	30	34	10.8	36	4	10
		T3012907	t	5600	23	9.2	11	0.4	0.5	30	34	6	34	1	10
		T3012907	t	2000	35	8	16	0.4	1.5	30	34	7.7	34	2	7
		T3012907	t	2000	24	10.5	13.5	0.5	1.5	30	34	7.5	42	3	8
		T3012907	t	2800	28	9	10	0.5	0.5	30	34	7.7	34	4	6
		T3013029	t	2000	16	12.25	11.1	0.35	4	30	28	6	34	1	7
		T3013029	t	2000	15	7.25	8.9	0.3	2	30	28	5.4	30	2	6
		T3013029	t	1600	17	8	11.8	0.35	3	30	28	11.2	30	3	7
		T3013029	t	1600	14	8.5	13.2	0.25	3	30	28	8.6	30	4	9
		T303023	t	2000	17	10.25	11.4	0.55	4	30	29	10.2	30	1	9
		T303023	t	1200	19	10.5	12.3	0.45	3	30	29	9.8	34	2	10
		T303023	t	1600	19	9.5	9.8	0.45	2	30	29	9.4	30	3	9
		T303023	t	1600	18	9.7	10.7	0.4	4	30	29	6.6	30	4	11
		T307968	t	2000	17	8.25	10.7	0.6	0.5	30	32	8.3	26	1	9
		T307968	t	1600	17	9.5	12.8	0.45	2	30	32	8.5	26	2	8
		T307968	t	1600	16	9.5	12.2	0.5	3	30	32	8.3	26	3	7
		T307968	t	2400	22	11.7	13.2	0.6	3	30	32	9.7	30	4	9
		T308863	t	800	3	6.45	11	0.15	2	30	34	9	22	1	8
		T308863	t	1200	5	8.5	15.9	0.2	4	30	34	8.8	26	2	10
		T308863	t	2000	11	7.25	12.3	0.25	1	30	34	7.5	26	3	5
		T308863	t	2000	8	7	10.5	0.3	2	30	34	8.3	26	4	8
		T309440	t	1600	12	8.8	12.5	0.25	1.5	30	28	9.3	36	1	9
		T309440	t	2400	23	6.4	6.6	0.25	0.5	30	28	7	22	2	9
		T309440	t	1200	11	9.8	13.5	0.2	1.5	30	28	10.3	34	3	8
		T309440	t	400	14	8.6	10.7	0.2	1.5	30	28	11	38	4	9
		T309504	t	1600	16	7.2	11.3	0.25	1.5	30	28	9.2	30	1	9
		T309504	t	1600	8	8.2	11.1	0.25	1.5	30	28	8.5	34	2	7
		T309504	t	2000	13	7.3	11.7	0.25	1.5	30	28	9.8	30	3	7
		T309504	t	1200	8	7.4	11.9	0.2	2.5	30	28	12	30	4	8
		T309516	t	2400	19	11.5	10.9	0.6	3	30	32	6.8	34	1	8
		T309516	t	2800	19	12.5	12.9	0.65	2	30	32	7.4	42	2	10
		T309516	t	1600	14	12.25	15.2	0.45	4	30	32	9.1	42	3	8
		T309516	t	2800	26	12	11.5	0.5	2	30	32	8.8	34	4	8
		T8510777	t	700	17	17.5	22.4	0.3	3	85	90	4.2	32	1	15
		T8510777	t	800	20	16.3	23.8	0.3	6	85	90	4.7	32	2	19
		T8510777	t	800	18	15.1	15.1	0.25	2.5	85	90	3.7	32	3	15
		T8510777	t	500	17	17.8	23.1	0.35	5.5	85	90	3.3	32	4	15
		T8510913	t	700	30	17.5	24.1	0.45	7	85	90	2.8	32	1	17
		T8510913	t	600	28	19.2	21.4	0.55	6	85	90	7.5	32	2	15
		T8510913	t	700	30	21.5	30.2	0.4	5	85	90	1.8	32	3	15
		T8510913	t	600	31	18.5	19	0.5	6	85	90	2.8	32	4	18
		T8510961	t	300	23	20	27.1	0.35	6	85	80	1.3	32	1	13
		T8510961	t	700	20	17.5	16	0.3	4	85	80	5.2	32	2	11
		T8510961	t	600	23	18.2	26.1	0.35	5	85	80	1.3	32	3	11
		T8510961	t	600	26	17.5	19.7	0.3	5	85	80	0	32	4	10
		T8511921	t	400	23	16.5	16.5	0.3	4	85	86	15.7	32	1	14
		T8511921	t	700	26	18.5	20.7	0.3	3	85	86	12.7	32	2	11
		T8511921	t	600	25	16	16.2	0.25	3	85	86	6	32	3	12
		T8511921	t	700	22	16.5	22.9	0.25	5	85	86	6	32	4	9
		T8511978	t	400	20	21.2	26.7	0.55	4	85	82	6	32	1	11
		T8511978	t	700	28	18.5	20.1	0.4	4	85	82	1	32	2	10
		T8511978	t	400	27	17.8	19.8	0.45	5	85	82	7.8	32	3	10
		T8511978	t	700	26	21.5	31.2	0.45	7	85	82	3.8	32	4	15
		T8512017	t	1100	25	18.7	20.3	0.3	4	85	80	0.8	32	1	10
		T8512017	t	1100	25	19.5	21	0.3	3	85	80	0.3	32	2	10
		T8512017	t	1200	32	18.2	24.5	0.45	5	85	80	1.3	32	3	13
		T8512017	t	1200	27	19.75	22.3	0.4	3	85	80	2.8	32	4	15
		T851965	t	400	26	21.2	24.6	0.35	4	85	83	0	32	1	16
		T851965	t	300	25	22.5	27.4	0.3	8	85	83	1.8	32	2	16
		T851965	t	500	22	19.7	17.3	0.35	4	85	83	0.2	32	3	16
		T851965	t	400	22	20.8	19.9	0.3	4	85	83	1.5	32	4	14
		T852695	t	700	34	22.5	30.1	0.55	5	85	80	1	32	1	19
		T852695	t	800	27	20.5	21.9	0.5	4	85	80	0.3	32	2	11
		T852695	t	600	24	19.7	29.7	0.45	6	85	80	4.3	32	3	9
		T852695	t	400	21	20.5	22.2	0.45	4	85	80	0.8	32	4	10
		T855292	t	500	22	18.5	22.2	0.35	4	85	84	0.8	32	1	9
		T855292	t	800	23	18.8	24	0.4	5	85	84	7.3	32	2	13
		T855292	t	500	20	17	20	0.4	4	85	84	4.8	32	3	10
		T855292	t	700	24	16.7	22.6	0.4	3	85	84	9	32	4	12
		T856443	t	1100	36	25	28.1	0.35	5	85	80	0.7	32	4	13
		T856443	t	1000	35	23.3	37	0.4	4	85	80	1.7	32	5	10
		T856443	t	1200	30	21.5	24.3	0.3	5	85	80	3.7	32	9	12
		T856443	t	800	29	22.5	26.9	0.35	5	85	80	7.2	32	11	9
		T858315	t	900	32	25.5	23	0.45	6	85	81	1.5	32	1	12
		T858315	t	300	25	20	23.3	0.35	5	85	81	4.8	32	2	7
		T858315	t	500	25	21	26.7	0.3	10	85	81	2	32	3	14
		T858315	t	700	25	19	19.9	0.4	5	85	81	4.2	32	4	13
		T858566	t	800	20	16.2	20	0.45	2.5	85	88	3.2	32	1	16
		T858566	t	800	18	15.5	23.4	0.4	5.5	85	88	4.2	32	2	10
		T858566	t	700	20	17.8	20.6	0.35	5.5	85	88	6.5	32	3	21
		T858566	t	700	21	18.2	18.3	0.4	4.5	85	88	0.2	32	4	11
