# Supplementary material for: A Pine Is a Pine and a Spruce Is a Spruce – The Effect of Tree Species and Stand Age on Epiphytic Lichen Communities
Source: PLoS One. 2016 Jan 22;11(1):e0147004. doi: 10.1371/journal.pone.0147004 (PMC4723141; doi:10.1371/journal.pone.0147004)
Supplement: S3 Dataset — (XLSX) [file pone.0147004.s003.xlsx]

## Sheet: all ages
Stand data column C - G		ba	dbh	cc	bc	bd	Ale_sar	Ama_pun	Bia_mei	Bia_hel	Bry_cap	Bry_fus	Bry_fre	Cal_gla	Cal_vir	Cet_sep	Chae_chry	Chae_nan	Chae_con	Chae_sub	Chae_tric	Cla_sp	Fus_pus	Hyp_phy	Hyp_tub	Hyp_scal	Ims_ale	Jap_sub	Jap_tor	Lec_cir_s._lat	Lec_phae	Lec_sal	Lec_sym	Leci_alb	Leci_ery	Leci_nyl	Leci_pul	Leci_tur	Lepr_jac	Lox_ela	Mel_oli	Mic_den	Mic_mic	Mic_pras	Micro_dis	Myc_aff/alp	Myc_sang	Och_and	Och_bro
Abbrevation	C1510019	12.25	8.1	41.75	0.125	8.075	0	0	0	0	0	0.297872	0	0	0	0.819149	0	0	0	0	0	0	0	1.41489	0	0	0	0	0	0.531915	0	0	0	0	0	0	0	0	0	0	0	0	0	0	0	0	0	0	0
C = Pinus contorta	C1511236	11.25	8.7	67.5	0	11.975	0	0	0	0	0	0.471591	0	0	0	1.22687	0	0	0	0	0	0	0	1.89786	0	0	0	0	0	0.168966	0	0.00892857	0	0	0	0	0	0	0	0	0	0	0	0	0	0	0	0	0
G = Picea abies	C1511505	10	7.175	60	0	9.125	0	0	0	0	0.0465909	0.216193	0	0	0	0.0809659	0	0	0	0	0	0	0	1.19176	0	0	0	0	0	0	0	0	0	0	0	0	0	0	0	0	0	0	0	0	0	0	0	0	0
T = Pinus sylvestris	C1511763	9	7.5	31.25	0.5	10.425	0	0	0	0	0	0.17803	0	0	0	0.320707	0	0	0	0	0	0	0	1.46843	0	0	0	0	0	0.0138889	0	0	0	0	0	0	0	0	0	0	0	0	0	0	0	0	0	0	0
ba = basal area	C1512139	13.25	8.1	75	0	8.475	0	0	0	0	0.0192308	0.312573	0	0	0	0.825466	0	0	0	0	0	0	0	2.27389	0	0	0	0	0	0.732299	0	0	0	0	0	0	0	0	0	0	0	0	0	0	0	0	0	0	0
dbh = diameter at breast height	C1535	6	6.525	42.5	0	7.375	0	0	0	0	0	0.0277778	0	0	0	0.0178571	0	0	0	0	0	0	0	1	0	0	0	0	0	0	0	0	0	0	0	0	0	0	0	0	0	0	0	0	0	0	0	0	0
cc = canopy cover	C155782	10	8.925	56.25	0.25	8.85	0	0	0	0	0	0.30201	0	0	0	0.85527	0	0	0	0	0	0	0	2.02185	0	0	0	0	0	0.345467	0	0	0	0	0	0	0.00892857	0	0	0	0	0	0	0	0	0	0	0	0
bc = bark crevice depth	C156457	8	8.75	42.5	0.5	11.425	0	0	0	0	0	0.0669192	0	0	0	0.0555556	0	0	0	0	0	0	0	0.95202	0	0	0	0	0	0.0972222	0	0	0	0	0	0	0	0	0	0	0	0	0	0	0	0	0	0	0
bd = branch density	C157001	10.25	8.325	46.25	0.0625	8.125	0	0	0	0	0	0.0437063	0	0	0	0.355672	0	0	0	0	0	0	0	1.03895	0	0	0	0	0	0.528652	0	0	0	0	0	0	0	0	0	0	0	0	0	0	0	0	0	0	0
	C157827	18.75	10.425	72.5	0.5	10.625	0	0	0	0	0.020979	0.210664	0	0	0	0.924825	0	0	0	0	0	0	0	3.10402	0	0	0	0	0	1.01573	0	0	0	0	0	0	0	0	0	0	0	0	0	0	0	0	0	0	0
Lichen species column H - BL	C157927	9.5	7.225	71.25	0	9.825	0	0	0	0	0.025	0.261237	0	0	0	0.399179	0	0	0	0	0	0	0	2.019	0	0	0	0	0	0.564047	0	0	0	0	0	0	0	0	0	0	0	0	0	0	0	0	0	0	0
Cellnumbers are occurences per stand	C159253	14	8.65	73.75	0.275	6.55	0	0	0	0	0	0.0388889	0	0	0	0.190152	0	0	0	0	0	0.0277778	0	1.11768	0	0	0	0	0	0.263889	0	0	0	0	0	0	0	0	0	0	0	0	0	0	0	0	0	0	0
(i.e. number of occurences by total number of plots within stand)	G1511448	4.25	6.85	26.25	0.1875	13.875	0	0.0972222	0	0	0.0277778	0.958333	0	0	0	0.805556	0	0	0	0	0	0.180556	0.138889	2.91667	0	0	0	0	0	0.361111	0.0416667	0.180556	0.25	0	0	0	0.25	0	0	0	1.47222	0	0	0.0277778	0	0	0	0	0
	G1511665	6.25	5.675	28.75	0.0625	8.5	0	0	0	0	0	0.025	0	0	0	0.211111	0	0	0	0	0	0.025	0	1.71111	0	0	0	0	0	0.05	0	0	0.138889	0	0	0	0.075	0	0	0	0.1	0	0	0	0	0	0	0	0
	G1511668	5	5.275	30	0.0625	9.75	0	0	0	0	0	0.275	0	0	0	0.65	0	0	0	0	0	0.025	0.025	1.575	0	0	0	0	0	0.05	0	0.025	0	0	0	0	0.45	0	0	0.225	0.125	0	0	0	0	0	0	0	0
	G1511756	5.25	5.55	20	0.0625	11.5	0	0	0	0	0	0.1	0	0	0	0.375	0	0	0	0	0	0.05	0	1.75	0	0	0	0	0	0.05	0	0	0.1	0	0	0	0.1	0	0	0	0	0	0	0	0	0	0	0	0
	G1512137	2	6.525	12.25	0.625	10.2	0	0	0	0	0	0.757692	0	0	0	0.384615	0	0	0	0	0	0.00961539	0.0846154	2.82692	0.0692308	0	0	0	0	0.559615	0.0846154	0.294231	0	0	0	0	0.0346154	0	0.00961539	0	0.05	0	0	0	0	0.00961539	0	0.0288462	0
	G152661	4.5	5.6	23.75	0.0625	7.625	0	0	0	0	0.0638889	1.00833	0	0	0	1.00833	0	0	0	0	0	0.15	0	2.60833	0	0	0	0	0	0.227778	0	0.408333	0.05	0	0	0	0.202778	0	0	0	0.25	0	0	0	0	0	0	0	0
	G155238	5.25	5.6	22.5	0.125	9.75	0	0	0	0	0	0.2	0	0	0	0.425	0	0	0	0	0	0.25	0.1	1.95	0	0	0	0	0	0.025	0.05	0.05	0.4	0	0	0	0.35	0	0	0.2	0.025	0	0	0	0	0	0	0	0
	G156269	4.75	5.425	27.5	0.125	7	0	0	0	0	0	0.25	0	0	0	1.05	0	0	0	0	0	0.2	0.15	2.125	0	0	0	0	0	0.45	0	0.075	0.25	0	0	0	0.15	0	0	0	1.15	0	0	0	0	0	0	0	0
	G157778	6	5.7	32.5	0.125	10.5	0	0	0	0	0	0.144444	0	0	0	0.269444	0	0	0	0	0	0.025	0	2.21111	0	0	0	0	0	0.425	0	0	0.0388889	0	0	0	0.025	0	0	0	0.025	0	0	0	0	0	0	0	0
	G159273	4	5.8	18.75	0.0625	10.125	0	0	0	0	0	0.111111	0	0	0	0.441667	0	0	0	0	0	0.075	0.105556	2.66111	0	0	0	0	0	0.0388889	0	0.127778	0.0388889	0	0	0.0138889	0.0833333	0	0	0.0277778	0.213889	0	0	0	0	0	0	0	0
	G159508	5.5	5.5	42.5	0.0625	8.75	0	0	0	0	0.025	0.075	0	0	0	0.425	0	0	0	0	0	0	0	1.75	0	0	0	0	0	0	0	0	0	0	0	0	0.25	0	0	0	0	0	0	0	0	0	0	0	0
	G1598	6	5.675	25	0	6.375	0	0	0	0	0.0277778	0.766667	0	0	0	1.7	0	0	0	0	0	0.269444	0.0138889	2.85833	0	0	0	0	0	0.669444	0.0638889	0.397222	0.369444	0	0	0	0.508333	0	0	0	0.444444	0	0	0	0	0	0	0	0
	T1510267	10.75	7.15	30	1.75	7.175	0	0	0	0	0.0277778	0.0669192	0	0	0	0.302778	0	0	0	0	0	0.105556	0	1.68359	0	0	0	0	0	0.595455	0	0	0	0	0	0	0	0	0	0	0	0	0	0	0	0	0	0	0
	T1510413	7	6.625	17.5	1.125	7.375	0	0	0	0	0.0277778	0.177778	0	0	0	0.519444	0	0	0	0	0	0.0138889	0	1.44444	0	0	0	0	0	0.7	0	0	0	0	0	0	0	0	0	0	0	0	0	0	0	0	0	0	0
	T1511344	6	6.7	41.25	1.3125	8.125	0	0	0	0	0	0.486607	0	0	0	0.09375	0	0	0	0	0	0	0.015625	1.34598	0	0	0	0	0	0	0	0	0	0	0	0	0	0	0	0	0	0	0	0	0	0	0	0	0
	T151148	5.5	7.3	26.25	1.5625	7.9	0	0	0	0	0	0	0	0	0	0.261364	0	0	0	0	0	0	0	1.35974	0	0	0	0	0	0.117857	0	0.0477273	0	0	0	0	0	0	0	0	0.0113636	0	0	0	0	0	0	0	0
	T1511878	8	6.325	45	1	5.375	0	0	0	0	0.0295139	0.585069	0	0	0	0.487847	0	0	0	0	0	0	0	2.48958	0	0	0	0	0	0.234375	0	0	0	0	0	0	0	0	0	0	0	0	0	0	0	0	0	0	0
	T1512042	5.75	6.85	25	2.25	10.25	0	0	0	0	0	0.236111	0	0	0	0.194444	0	0	0	0	0	0	0	0.916667	0	0	0	0	0	0.0972222	0	0	0	0	0	0	0	0	0	0	0	0	0	0	0	0	0	0	0
	T151552	8.75	7.975	25	1.5	9	0	0	0	0	0	0.444444	0	0	0	0.111111	0	0	0	0	0	0.0138889	0	1.33333	0	0	0	0	0	0.0972222	0	0	0	0	0	0	0	0	0	0	0	0	0	0	0	0	0	0	0
	T152013	7.5	6.35	40	1	7.5	0	0	0	0	0.0138889	0.486111	0	0	0	0.423611	0	0	0	0	0	0	0	1.57639	0	0	0	0	0	0.444444	0	0	0	0	0	0	0	0	0	0	0	0	0	0	0	0	0	0	0
	T153324	12.25	8.675	63.75	1.1875	9.125	0	0	0	0	0	0.261003	0	0	0	1.13501	0	0	0	0	0	0	0	1.89277	0	0	0	0	0	0.532152	0	0	0	0	0	0	0	0	0	0	0	0	0	0	0	0	0	0	0
	T15639	6.75	7.575	38.75	0.375	7.75	0	0	0	0	0.0277778	0.781944	0	0	0	0.622222	0	0	0	0	0	0	0	1.90556	0	0	0	0	0	0.129167	0	0	0	0	0	0	0	0	0	0	0	0	0	0	0	0	0	0	0
	T156617	7.75	7.1	32.5	0.8125	8.425	0	0	0	0	0	0.184975	0	0	0	0.136364	0	0	0	0	0	0	0	0.968277	0	0	0	0	0	0.169508	0	0	0	0	0	0	0	0	0	0	0	0	0	0	0	0	0	0	0
	T15951	4.5	7.4	41.25	0.8375	6.925	0	0	0	0	0	0.204167	0	0	0	0.220833	0	0	0	0	0	0	0	1.22569	0	0	0	0	0	0.111111	0	0	0	0	0	0	0	0	0	0	0	0	0	0	0	0	0	0	0
	C3010450	22.25	11.975	62.5	1.75	9.9	0	0.0328947	0	0	0.00657895	1.28363	0	0	0	1.28525	0	0	0	0	0	0.0328947	0.0131579	2.90452	0	0	0	0	0	0.496075	0	0	0	0	0	0	0	0	0	0	0	0	0	0	0	0	0	0	0.0322682
	C3012696	25.75	10.625	75	0.375	7.45	0	0	0	0	0.00543478	0.260236	0	0	0	0.484964	0	0	0	0	0	0	0	2.00928	0	0	0	0.0108696	0	1.31205	0	0	0	0	0	0	0.0879529	0	0	0	0	0	0	0	0	0	0	0	0
	C3012872	24.5	13.425	60	1.5	8.65	0	0.00657895	0	0	0.0191103	0.575501	0	0	0	0.778822	0	0	0	0	0	0	0	2.10683	0	0	0	0	0	0.271303	0	0	0	0	0	0	0	0	0	0	0	0	0	0	0	0	0	0	0
	C301345	26.25	9.85	55	0.375	7	0	0	0	0	0.263738	1.51247	0	0	0	1.36694	0	0	0	0	0	0	0	3.22591	0	0	0.00625	0	0	1.34221	0.0163043	0	0	0	0	0	0.122917	0	0	0	0	0	0	0	0	0	0	0	0.0179348
	C301346	19.75	13.75	47.5	0.875	10.45	0	0	0	0	0.0163043	0.591283	0	0	0	0.365936	0	0	0	0	0	0	0	1.85662	0	0	0	0	0	0.792692	0	0	0	0	0	0	0	0	0	0	0	0	0	0	0	0	0	0	0
	C302322	23.25	12.65	65	1.75	7.925	0	0	0	0	0.0793129	0.790785	0	0	0	0.905121	0	0	0	0	0	0	0	2.75101	0	0	0	0	0	1.14631	0	0	0	0	0	0	0	0	0	0.0147059	0	0	0	0	0	0	0	0	0.060307
	C302857	26.5	11.125	68.75	0.75	8.925	0	0	0	0	0.0394737	0.335526	0	0	0	0.342105	0	0	0	0	0	0	0	2.31579	0	0	0	0	0	0.276316	0	0	0	0	0	0	0	0	0	0.0131579	0	0	0	0	0	0	0	0	0
	C304190	22.25	12.1	55	1.75	9.5	0	0	0	0	0	0.397464	0	0	0	0.556225	0	0	0	0	0	0	0.0119048	2.30921	0	0	0	0	0	1.10663	0	0	0	0	0	0	0	0	0	0	0	0	0	0	0	0	0	0	0.0192577
	C304222	23.5	13.025	67.5	1.75	8.875	0	0	0	0	0.0490196	0.380565	0	0	0	0.410235	0	0	0	0	0	0.0119048	0.0197368	1.97868	0	0	0.0220588	0	0	0.903785	0	0	0	0	0	0	0	0	0	0	0	0	0	0	0	0	0	0	0.0842732
	C305948	25.5	14.875	58.75	0.875	8.425	0	0	0	0	0	0.612805	0	0	0	0.492391	0	0	0	0	0	0.0232919	0.00543478	1.69299	0	0	0	0	0	0.753116	0.0609006	0.0219048	0.0163043	0	0	0	0.0108696	0	0	0.0297619	0	0	0	0	0	0	0	0	0
	C309153	18.5	10.45	72.5	1.5	6.75	0	0	0	0	0.134314	0.742704	0	0	0	0.522617	0	0	0	0	0	0.0333333	0	2.21168	0	0	0	0	0	0.454806	0	0	0	0	0	0	0.140508	0	0	0	0	0	0	0	0	0	0	0	0
	C309264	21.75	12.175	57.5	1.5	10.375	0	0	0	0	0.0526316	0.799536	0	0	0	0.698916	0	0	0	0	0	0	0	2.3959	0	0	0	0	0	0.596749	0	0	0	0	0	0	0	0	0	0	0	0	0	0	0	0	0	0	0
	G3011180	13.75	8.6	72.5	0.5	7.925	0	0.0113636	0	0	0.168706	1.75629	0	0	0	1.21125	0	0	0	0	0	0.113403	0.761655	3.11871	0.0166667	0	0	0	0.0113636	0.227797	0	0.16014	0.261189	0	0	0.00833333	0.872902	0	0	0.238287	0.111014	0.00833333	0	0.0113636	0	0	0	0	0
	G301377	12	9.175	53.75	0.9375	7.95	0	0	0	0	0.12157	1.75503	0	0	0	0.358322	0	0	0	0	0	0.0922177	0.871345	3.14962	0.0687584	0	0.00833333	0	0	0.294714	0.0523054	0.119816	0.109267	0	0	0	0.371941	0	0.0149123	0.38818	0.079386	0	0.0318376	0.0277778	0	0	0	0	0
	G303167	19.5	8.9	71.25	0.3125	9.9	0	0	0	0	0.00833333	0.698077	0	0	0	0.259615	0	0	0	0	0	0.0416667	0.159615	2.81603	0.00833333	0	0	0	0	0.337179	0.0583333	0.101282	0.0551282	0	0	0	0.498718	0	0	0	0.0455128	0	0	0	0	0	0	0	0
	G303170	16.75	7.4375	81.25	0.8125	4.025	0	0	0	0	0.11771	1.0844	0	0	0	0.314668	0	0	0	0	0	0.0192308	0.227438	3.07095	0.138512	0	0	0	0.00961539	0.113436	0	0.200918	0.0277778	0	0	0.0138889	0.133547	0	0.0288462	0.0416667	0.00735294	0	0.00961539	0	0	0.0673077	0	0	0
	G304084	12	8.05	57.5	0.875	6.325	0.00735294	0	0	0	0.10814	1.349	0	0	0	0.79642	0	0	0	0	0	0.16325	0.315508	3.27399	0.237968	0	0	0.0138889	0	0.355838	0.0300802	1.20336	0.139037	0	0	0	0.0820707	0	0	0	0.0212418	0	0	0	0	0.0138889	0	0.0252525	0
	G305691	6.25	7.375	37.5	1.125	17.125	0	0.106061	0	0	0.103535	2.50126	0	0	0	1.32323	0	0	0	0	0	0.181818	0.70202	3.10985	0.402778	0	0.0277778	0	0	0.972222	0.126263	0.765152	0.0138889	0	0	0	0.354798	0	0	0.0277778	0.214646	0	0	0	0	0	0	0	0
	G306349	8.5	8.65	31.25	0.625	14.25	0	0.0138889	0	0	0.0227273	1.23932	0	0	0	0.867716	0	0	0	0	0	0.0192308	0.0801282	2.75039	0.221154	0	0	0	0.00961539	0.897047	0.106643	0.0996503	0.0138889	0	0	0.00961539	0.0138889	0	0	0	0.0305944	0	0.0305944	0	0	0	0	0.00961539	0
	G30678	12	7.5	57.5	0.625	6.25	0.00833333	0.00833333	0	0	0.0634615	1.14505	0	0	0	0.742366	0	0	0	0	0	0.114394	0.239394	3.01632	0.0666667	0	0	0	0	0.275291	0	0.572552	0.217949	0	0	0	0.17803	0	0	0.0376457	0.120513	0	0	0	0	0	0	0	0
	G307471	11.75	10.15	52.5	0.875	11.7	0	0.00833333	0.0113636	0	0.00833333	1.18258	0	0	0	0.913636	0	0	0	0	0	0.00833333	0.482576	3.12348	0.0530303	0	0	0	0	0.851515	0.0530303	0.384848	0.155303	0	0	0.025	0.297727	0	0	0	0.0666667	0	0	0.0166667	0	0	0	0	0
	G307720	10.25	8.75	70	0.4375	7.725	0	0.0192308	0	0	0	0.83953	0	0	0	0.537607	0	0	0	0	0	0.0192308	0.353632	2.8953	0	0	0	0	0	0.755556	0.174145	0.0662393	0.0705128	0	0	0.0401709	0.325641	0	0	0.10406	0.121581	0	0	0.042735	0	0	0	0	0.0277778
	G309446	17.75	7.95	55	0.3125	11.1	0	0	0	0	0.0192308	1.09615	0	0	0	0.130245	0	0	0	0	0	0.0882867	0.105769	2.91521	0	0	0	0.00961539	0	0.187937	0.0192308	0.0673077	0.0288462	0	0	0	0.350524	0	0	0.125	0	0	0	0	0	0	0	0	0
	G30984	16.75	8.425	52.5	0.5	11.875	0	0	0	0	0.141026	1.57949	0	0	0	0.394872	0	0	0	0	0	0.0694444	0.105769	3.14509	0	0	0.0262821	0.00961539	0	0.152778	0.0884615	0.099359	0	0	0	0.105769	0.439103	0	0	0.428846	0	0	0	0	0	0	0.0192308	0	0
	T3010547	17.5	11.925	30	2.125	8.2	0	0	0	0	0	0.258624	0	0	0	0.106331	0	0	0	0	0	0.00892857	0	1.39245	0	0	0	0	0	0.275365	0	0	0	0	0	0	0	0	0	0	0	0	0	0	0	0	0	0	0
	T3010918	27.5	10.575	36.25	1.5	10.2	0	0	0	0	0.00595238	0.367445	0	0	0	0.319111	0	0	0	0	0	0	0	1.39781	0	0	0.0078125	0	0	0.317966	0	0	0	0	0	0	0.161086	0	0	0	0	0	0	0	0	0	0	0	0
	T301211	30.25	12.575	61.25	1.25	8.75	0	0	0	0	0	0.244802	0	0	0	0.0385766	0	0	0	0	0	0.0179426	0.0284091	1.58466	0	0	0.00568182	0.0113636	0	0.144979	0	0	0	0	0	0	0.0547249	0	0	0	0	0	0	0	0	0	0	0	0
	T3012901	19.75	10.2	48.75	1.5	10.175	0	0	0	0	0.00694444	0.230188	0	0	0	0.150562	0	0	0	0	0	0	0	1.33596	0	0	0.0104167	0	0	0.290755	0	0	0	0	0	0	0.0169683	0	0	0	0	0	0	0	0	0	0	0	0.00961539
	T3012907	27.5	12.625	45	1	7.225	0	0	0	0	0.0147059	0.0794818	0	0	0	0.0710784	0	0	0	0	0	0.039916	0	1.23144	0	0	0	0	0	0.202381	0	0	0	0	0	0	0	0	0	0	0	0	0	0	0	0	0	0	0.00735294
	T3013029	15.5	11.25	31.25	3	7.8	0	0.025	0	0	0.00833333	0.173039	0	0	0	0.0583333	0	0	0	0	0	0	0	1.35294	0	0	0	0	0	0.317157	0	0	0	0	0	0	0	0	0	0	0	0	0	0	0	0	0	0	0
	T303023	18.25	11.05	46.25	3.25	9	0	0	0	0	0.025	0.7	0	0	0	0.368137	0	0	0	0	0	0.121078	0.0166667	1.87794	0	0	0	0	0	0.229412	0	0	0	0	0	0	0.131863	0	0	0	0	0	0	0	0	0	0	0	0
	T307968	18	12.225	53.75	2.125	8.7	0	0.00961539	0	0	0	0.388462	0	0	0	0.309615	0	0	0	0	0	0	0.00833333	2.53077	0	0	0	0	0	0.437821	0	0	0	0	0	0	0.0166667	0	0	0	0	0	0	0	0	0	0	0	0
	T308863	6.75	12.425	22.5	2.25	8.4	0	0.0437063	0	0	0	0.562937	0	0	0	0.141608	0	0	0	0	0	0.0192308	0	1.60052	0	0	0	0	0	0.18007	0	0	0	0	0	0	0.00961539	0	0	0	0	0	0	0	0	0	0	0	0
	T309440	15	10.825	22.5	1.25	9.4	0	0	0	0	0	0.59618	0	0	0	0.455323	0	0	0	0	0	0.0201023	0	1.52593	0	0	0	0	0	0.304031	0	0	0	0	0	0	0.0479798	0	0	0	0	0	0	0	0	0	0	0	0
	T309504	11.25	11.5	23.75	1.75	9.875	0	0	0	0	0	0.244118	0	0	0	0.247549	0	0	0	0	0	0	0	1.48922	0	0	0	0	0	0.256863	0	0	0	0	0	0	0.0166667	0	0	0	0	0	0	0	0	0	0	0	0
	T309516	19.5	12.625	55	2.75	8.025	0	0.0357143	0	0	0	0.536415	0	0	0	0.144958	0	0	0	0	0	0.0430672	0	1.21534	0	0	0	0	0	0.148109	0.0119048	0	0	0	0	0	0.00595238	0	0	0.00735294	0	0	0	0	0	0	0	0	0
	C856455	28.25	32.8	25	4.5	4.35	0	0	0	0	0	1.74219	0	0	0	0.09375	0	0	0	0	0	0.132812	0.03125	1.84375	0	0	0.234375	0.109375	0	0.0078125	0	0	0	0.507812	0	0	0.226562	0	0	0	0	0	0	0	0	0.0234375	0.0390625	0	0.0546875
	G8510529	19	19.35	53.75	2.75	10.425	0	0	0	0	0.359375	1.75	0	0.015625	0	0.140625	0.234375	0.03125	0	0	0.0234375	0.0859375	0.132812	0.960938	0	0	0	0	0	0.0703125	0.0703125	0.0625	0.0234375	0	0.0078125	0	0.0078125	0	0	0.0703125	0.015625	0	0	0	0	0.0078125	0.015625	0.0078125	0
	G8511549	19.25	13.35	71.25	1.625	9.1	0	0.03125	0	0	0.101562	1.15625	0	0	0	0.0390625	1.36719	0.0078125	0	0.015625	0	0.0234375	0.03125	0.429688	0	0	0	0.0703125	0	0	0.515625	0	0	0	0	0.0078125	0.1875	0.0078125	0	0.0390625	0	0	0	0	0	0.0078125	0	0.0546875	0.0234375
	G8511682	19.5	18.55	60	3	6.05	0	0.09375	0	0	0.179688	2.15625	0	0.0078125	0	0.046875	0.773438	0.0078125	0	0	0.0234375	0.0234375	0.015625	1.03906	0	0	0	0.0390625	0	0	0.492188	0	0.015625	0	0	0.046875	0.429688	0	0	0.03125	0	0	0	0	0	0.0078125	0	0	0.0234375
	G851988	21.5	21	62.5	4.25	12.825	0	0	0	0	0.40625	0.523438	0	0	0	0.03125	2.82812	0.132812	0.0078125	0.03125	0.796875	0	0.0234375	0.484375	0	0	0	0.015625	0	0	0.15625	0	0.0078125	0	0	0	0.164062	0	0.171875	0.03125	0	0	0	0	0.0078125	0.015625	0	0	0.015625
	G852660	31.5	28.525	71.25	4	6.2	0.1875	0	0	0	0.289062	0.539062	0	0.0234375	0	0.015625	1.96875	0.0859375	0	0.242188	0.179688	0.140625	0.0078125	0.476562	0	0	0	0.03125	0	0.0234375	0.171875	0	0	0	0	0.0078125	0.109375	0	0.132812	0.0703125	0	0	0	0.0234375	0	0.0546875	0.015625	0.0078125	0.0234375
	G855656	17.75	23	57.5	3.625	3.6	0.0234375	0.03125	0	0	0.390625	1.34375	0	0.273438	0	0.125	0.03125	0.0625	0	0	0.03125	0.125	0.03125	1.5	0.03125	0	0	0.0078125	0	0.0078125	0.617188	0	0.0078125	0	0	0.125	0.679688	0	0.0625	0.101562	0	0	0	0	0	0.210938	0.03125	0	0.0078125
	G856211	16.75	17.575	68.75	2.875	10.075	0	0.015625	0	0	0.585938	0.921875	0	0	0	0.046875	1.71875	0.015625	0	0	0	0.0078125	0.046875	0.109375	0	0	0	0	0	0	0.0703125	0	0	0	0	0	0	0	0.015625	0	0.0078125	0	0	0	0	0	0	0.0078125	0.0078125
	G856460	21.25	24.65	71.25	3.25	7.625	0	0	0	0	0.125	0.460938	0	0.148438	0.0703125	0	0.0859375	0.453125	0	0.695312	0.03125	0.0234375	0.03125	0.0234375	0	0	0	0	0.015625	0	0.203125	0	0	0	0	0	0.03125	0	0.0625	0.046875	0	0	0	0.0078125	0.664062	0	0.0078125	0.015625	0.0078125
	G858920	19.25	19.975	73.75	4.3	9.475	0	0.0234375	0	0	0.289062	0.554688	0	0.03125	0.0546875	0.0078125	1.15625	0.117188	0	0.09375	0	0.0234375	0	0.546875	0	0	0	0	0	0	0.0390625	0	0	0	0	0.015625	0.109375	0	0	0	0	0	0.0078125	0	0	0.0546875	0.03125	0.03125	0.0234375
	G859551	14.75	14.4	68.75	2.875	7.625	0	0.03125	0	0	0.195312	1.92188	0	0.0078125	0	0.125	0.40625	0	0	0	0	0.03125	0.21875	1.8125	0.0078125	0	0	0	0.0078125	0.09375	0.0703125	0.0703125	0.0234375	0	0	0.0625	0.414062	0	0	0.0234375	0.0234375	0	0	0	0	0.21875	0.164062	0.0078125	0.015625
	G859873	23.5	19.375	70	3.5	7.1	0	0.015625	0	0.015625	0.265625	1.00781	0.0078125	0.117188	0	0.0234375	0.4375	0.320312	0	0.242188	0.015625	0.0703125	0	0.242188	0	0	0	0	0	0	0.148438	0	0	0	0	0	0.109375	0	0.0546875	0	0	0	0	0	0.0234375	0.0078125	0.0078125	0	0
	T8510777	18	21.1	30	4.25	3.975	0	0.0625	0	0	0.0546875	1.96875	0.078125	0	0	0.0078125	0	0	0	0	0	0.046875	0.367188	1	0.0234375	0	0.398438	0.0390625	0	0	0.234375	0.015625	0	0	0	0	0.296875	0	0	0.0234375	0	0	0	0	0	0	0	0	0
	T8510913	29.75	23.675	47.5	6	3.725	0	0	0	0	0.78125	2.29688	0	0	0	0.0234375	0	0	0	0	0	0.109375	0.03125	3.24219	0	0	0.171875	0.1875	0	0.242188	0	0	0	0	0	0	0.132812	0	0	0	0	0	0	0	0	0	0	0	0.015625
	T8510961	23	22.225	32.5	5	1.95	0	0	0	0	0.03125	2.60156	0	0	0	0.0078125	0	0	0	0	0	0.0390625	0	1.63281	0	0	0.390625	0	0	0.351562	0	0	0	0	0	0	0.359375	0	0	0	0	0	0	0	0	0	0	0	0
	T8511921	24	19.075	27.5	3.75	10.1	0	0	0	0	0	1.42188	0	0	0	0.015625	0	0	0	0	0	0.0078125	0	2.10938	0	0	0.46875	0.015625	0	0.0703125	0	0	0	0	0	0	0.453125	0	0	0	0	0	0	0	0	0	0	0	0.03125
	T8511978	25.25	24.45	46.25	5	4.65	0	0	0	0	0.0546875	2.05469	0	0	0	0.0078125	0	0	0	0	0	0.0546875	0.117188	1.92969	0	0	0.429688	0.0390625	0	0.414062	0	0	0	0	0	0	0.28125	0	0	0	0	0	0	0	0	0	0.015625	0	0
	T8512017	27.25	22.025	36.25	3.75	1.3	0	0	0	0	0.125	1.78906	0	0	0	0.015625	0	0	0	0	0	0	0	1.20312	0	0	0.367188	0.0703125	0	0.34375	0	0	0	0	0	0	0.171875	0	0	0.179688	0	0	0	0	0	0	0	0	0.015625
	T851965	23.75	22.3	32.5	5	0.875	0	0	0	0	0.1875	2.04688	0	0	0	0.0078125	0	0	0	0	0	0.226562	0.0234375	2.82812	0	0	0.117188	0.296875	0	0.125	0	0	0	0	0	0	0.21875	0	0	0	0	0	0	0	0	0	0.015625	0	0
	T852695	26.5	25.975	48.75	4.75	1.6	0	0	0	0	0.164062	1.57031	0	0	0	0.015625	0	0	0	0	0	0.0390625	0.328125	2.10938	0	0	0.0078125	0.101562	0	0.5	0	0	0	0	0	0	0.109375	0	0	0.0078125	0	0	0	0	0	0	0.0078125	0	0.0234375
	T855292	22.25	22.2	38.75	4	5.475	0	0	0	0	0.0703125	0.796875	0	0	0	0	0	0	0	0	0	0.03125	0.4375	1.25781	0	0.0703125	0.078125	0.03125	0	0.0859375	0	0	0	0	0	0	0.40625	0	0	0	0	0	0	0	0	0	0.0390625	0	0.0078125
	T856443	32.5	29.075	35	4.75	3.325	0	0	0	0	0	0.914062	0	0	0	0	0	0	0	0	0	0.0078125	0.3125	2.35156	0	0	0.109375	0.0390625	0	0	0	0	0	0	0	0	0.0234375	0	0.109375	0	0	0	0	0	0	0	0	0	0
	T858315	26.75	23.225	37.5	6.5	3.125	0	0	0	0	0.125	1.83594	0	0	0	0.0234375	0	0	0	0	0	0.0625	0	1.54688	0	0.015625	0.710938	0.0078125	0	0.117188	0	0	0	0	0	0	0.257812	0	0	0	0	0	0	0	0	0	0	0	0
	T858566	19.75	20.575	40	4.5	3.525	0	0.015625	0	0	0.25	1.35938	0	0	0	0.078125	0	0	0	0	0	0.140625	0.601562	1.1875	0	0	0.03125	0.0234375	0	0.015625	0.171875	0.0078125	0	0	0	0.03125	0.21875	0	0	0.0078125	0	0	0	0	0	0	0	0	0
[truncated: 14 more columns]
