# Supplementary material for: A Pine Is a Pine and a Spruce Is a Spruce – The Effect of Tree Species and Stand Age on Epiphytic Lichen Communities
Source: PLoS One. 2016 Jan 22;11(1):e0147004. doi: 10.1371/journal.pone.0147004 (PMC4723141; doi:10.1371/journal.pone.0147004)
Supplement: S4 Dataset — (XLSX) [file pone.0147004.s004.xlsx]

## Sheet: treespwise_sr_cover_without_C85
	StandC	treespC	AgeclassC	TreespAgeC	SrplotC	CovplotC	StandG	TreespG	AgeclassG	TreespAgeG	SrplotG	CovplotG	StandT	TreespT	AgeclassT	TreespAgeT	SrplotT	CovplotT
C = Pinus contorta	C1510019	C	15	C15	0.27	0.12	G1511448	G	15	G15	0.94	0.13	T1510267	T	15	T15	0.44	0.11
G = Picea abies	C1510019	C	15	C15	0.28	0.11	G1511448	G	15	G15	1.11	0.17	T1510267	T	15	T15	0.6	0.13
T = Pinus sylvestris	C1510019	C	15	C15	0.11	0.04	G1511448	G	15	G15	1.11	0.14	T1510267	T	15	T15	0.23	0.11
Stand = forest stand	C1510019	C	15	C15	0.28	0.06	G1511448	G	15	G15	1.11	0.21	T1510267	T	15	T15	0.39	0.15
Treeps = tree species	C1511236	C	15	C15	0.29	0.13	G1511665	G	15	G15	0.9	0.11	T1510413	T	15	T15	0.44	0.08
Srplot = species richness per plot	C1511236	C	15	C15	0.36	0.13	G1511665	G	15	G15	0.33	0.12	T1510413	T	15	T15	0.6	0.14
Covplot = cover per plot	C1511236	C	15	C15	0.25	0.13	G1511665	G	15	G15	0.6	0.1	T1510413	T	15	T15	0.5	0.13
	C1511236	C	15	C15	0.23	0.13	G1511665	G	15	G15	0.7	0.13	T1510413	T	15	T15	0.44	0.1
	C1511505	C	15	C15	0.27	0.13	G1511668	G	15	G15	0.8	0.13	T1511344	T	15	T15	0.38	0.09
	C1511505	C	15	C15	0.25	0.13	G1511668	G	15	G15	1	0.2	T1511344	T	15	T15	0.31	0.09
	C1511505	C	15	C15	0.18	0.13	G1511668	G	15	G15	0.8	0.13	T1511344	T	15	T15	0.25	0.12
	C1511505	C	15	C15	0.25	0.13	G1511668	G	15	G15	0.6	0.11	T1511344	T	15	T15	0.29	0.11
	C1511763	C	15	C15	0.44	0.11	G1511756	G	15	G15	0.6	0.11	T151148	T	15	T15	0.36	0.13
	C1511763	C	15	C15	0.18	0.09	G1511756	G	15	G15	0.9	0.13	T151148	T	15	T15	0.25	0.08
	C1511763	C	15	C15	0.33	0.1	G1511756	G	15	G15	0.9	0.13	T151148	T	15	T15	0.14	0.02
	C1511763	C	15	C15	0.39	0.12	G1511756	G	15	G15	0.6	0.11	T151148	T	15	T15	0.27	0.11
	C1512139	C	15	C15	0.27	0.13	G1512137	G	15	G15	1.1	0.16	T1511878	T	15	T15	0.33	0.13
	C1512139	C	15	C15	0.25	0.13	G1512137	G	15	G15	1.2	0.23	T1511878	T	15	T15	0.44	0.14
	C1512139	C	15	C15	0.23	0.13	G1512137	G	15	G15	0.73	0.25	T1511878	T	15	T15	0.44	0.13
	C1512139	C	15	C15	0.27	0.13	G1512137	G	15	G15	1.2	0.18	T1511878	T	15	T15	0.44	0.13
	C1535	C	15	C15	0.21	0.13	G152661	G	15	G15	1.4	0.13	T1512042	T	15	T15	0.33	0.06
	C1535	C	15	C15	0.17	0.13	G152661	G	15	G15	0.78	0.13	T1512042	T	15	T15	0.11	0.04
	C1535	C	15	C15	0.17	0.13	G152661	G	15	G15	1.1	0.13	T1512042	T	15	T15	0.28	0.08
	C1535	C	15	C15	0.11	0.13	G152661	G	15	G15	1.2	0.13	T1512042	T	15	T15	0.22	0.06
	C155782	C	15	C15	0.23	0.11	G155238	G	15	G15	0.9	0.13	T151552	T	15	T15	0.33	0.1
	C155782	C	15	C15	0.36	0.09	G155238	G	15	G15	0.8	0.13	T151552	T	15	T15	0.28	0.1
	C155782	C	15	C15	0.29	0.12	G155238	G	15	G15	0.9	0.13	T151552	T	15	T15	0.33	0.1
	C155782	C	15	C15	0.23	0.11	G155238	G	15	G15	1.1	0.15	T151552	T	15	T15	0.39	0.08
	C156457	C	15	C15	0.17	0.05	G156269	G	15	G15	1.1	0.13	T152013	T	15	T15	0.33	0.11
	C156457	C	15	C15	0.22	0.08	G156269	G	15	G15	1.3	0.14	T152013	T	15	T15	0.42	0.1
	C156457	C	15	C15	0.33	0.12	G156269	G	15	G15	1.2	0.13	T152013	T	15	T15	0.44	0.11
	C156457	C	15	C15	0.18	0.05	G156269	G	15	G15	1.3	0.13	T152013	T	15	T15	0.5	0.08
	C157001	C	15	C15	0.22	0.06	G157778	G	15	G15	0.8	0.11	T153324	T	15	T15	0.21	0.13
	C157001	C	15	C15	0.18	0.09	G157778	G	15	G15	1.1	0.13	T153324	T	15	T15	0.21	0.13
	C157001	C	15	C15	0.23	0.09	G157778	G	15	G15	0.56	0.13	T153324	T	15	T15	0.39	0.13
	C157001	C	15	C15	0.23	0.1	G157778	G	15	G15	0.7	0.09	T153324	T	15	T15	0.27	0.13
	C157827	C	15	C15	0.36	0.13	G159273	G	15	G15	1	0.13	T15639	T	15	T15	0.39	0.13
	C157827	C	15	C15	0.36	0.13	G159273	G	15	G15	0.67	0.13	T15639	T	15	T15	0.33	0.13
	C157827	C	15	C15	0.36	0.15	G159273	G	15	G15	0.9	0.13	T15639	T	15	T15	0.35	0.13
	C157827	C	15	C15	0.35	0.11	G159273	G	15	G15	0.44	0.12	T15639	T	15	T15	0.35	0.13
	C157927	C	15	C15	0.33	0.12	G159508	G	15	G15	0.6	0.11	T156617	T	15	T15	0.22	0.06
	C157927	C	15	C15	0.35	0.11	G159508	G	15	G15	0.6	0.11	T156617	T	15	T15	0.27	0.05
	C157927	C	15	C15	0.38	0.1	G159508	G	15	G15	0.5	0.11	T156617	T	15	T15	0.25	0.05
	C157927	C	15	C15	0.27	0.1	G159508	G	15	G15	0.7	0.13	T156617	T	15	T15	0.5	0.13
	C159253	C	15	C15	0.2	0.07	G1598	G	15	G15	1.4	0.14	T15951	T	15	T15	0.25	0.12
	C159253	C	15	C15	0.11	0.05	G1598	G	15	G15	1.3	0.19	T15951	T	15	T15	0.5	0.11
	C159253	C	15	C15	0.18	0.06	G1598	G	15	G15	1	0.13	T15951	T	15	T15	0.25	0.09
	C159253	C	15	C15	0.39	0.1	G1598	G	15	G15	1.8	0.13	T15951	T	15	T15	0.39	0.1
	C3010450	C	30	C30	0.29	0.14	G3011180	G	30	G30	1	0.34	T3010547	T	30	T30	0.32	0.1
	C3010450	C	30	C30	0.21	0.14	G3011180	G	30	G30	0.73	0.19	T3010547	T	30	T30	0.18	0.09
	C3010450	C	30	C30	0.24	0.12	G3011180	G	30	G30	0.81	0.17	T3010547	T	30	T30	0.32	0.07
	C3010450	C	30	C30	0.29	0.14	G3011180	G	30	G30	0.91	0.14	T3010547	T	30	T30	0.19	0.07
	C3012696	C	30	C30	0.24	0.15	G301377	G	30	G30	0.61	0.25	T3010918	T	30	T30	0.31	0.09
	C3012696	C	30	C30	0.17	0.12	G301377	G	30	G30	0.85	0.24	T3010918	T	30	T30	0.31	0.16
	C3012696	C	30	C30	0.15	0.06	G301377	G	30	G30	0.83	0.23	T3010918	T	30	T30	0.21	0.11
	C3012696	C	30	C30	0.27	0.29	G301377	G	30	G30	1.17	0.19	T3010918	T	30	T30	0.22	0.12
	C3012872	C	30	C30	0.21	0.11	G303167	G	30	G30	0.67	0.16	T301211	T	30	T30	0.24	0.13
	C3012872	C	30	C30	0.19	0.1	G303167	G	30	G30	0.54	0.13	T301211	T	30	T30	0.17	0.07
	C3012872	C	30	C30	0.24	0.1	G303167	G	30	G30	0.42	0.14	T301211	T	30	T30	0.3	0.12
	C3012872	C	30	C30	0.24	0.11	G303167	G	30	G30	0.43	0.13	T301211	T	30	T30	0.09	0.06
	C301345	C	30	C30	0.24	0.14	G303170	G	30	G30	0.44	0.15	T3012901	T	30	T30	0.26	0.06
	C301345	C	30	C30	0.33	0.45	G303170	G	30	G30	1.11	0.13	T3012901	T	30	T30	0.35	0.08
	C301345	C	30	C30	0.28	0.17	G303170	G	30	G30	0.77	0.22	T3012901	T	30	T30	0.38	0.13
	C301345	C	30	C30	0.33	0.13	G303170	G	30	G30	0.81	0.13	T3012901	T	30	T30	0.28	0.06
	C301346	C	30	C30	0.17	0.1	G304084	G	30	G30	0.73	0.25	T3012907	T	30	T30	0.29	0.06
	C301346	C	30	C30	0.17	0.11	G304084	G	30	G30	0.59	0.15	T3012907	T	30	T30	0.21	0.12
	C301346	C	30	C30	0.25	0.1	G304084	G	30	G30	1.28	0.2	T3012907	T	30	T30	0.19	0.07
	C301346	C	30	C30	0.18	0.09	G304084	G	30	G30	0.82	0.15	T3012907	T	30	T30	0.18	0.07
	C302322	C	30	C30	0.26	0.13	G305691	G	30	G30	0.91	0.24	T3013029	T	30	T30	0.21	0.08
	C302322	C	30	C30	0.26	0.12	G305691	G	30	G30	1.22	0.31	T3013029	T	30	T30	0.2	0.08
	C302322	C	30	C30	0.29	0.12	G305691	G	30	G30	1.22	0.41	T3013029	T	30	T30	0.23	0.08
	C302322	C	30	C30	0.28	0.16	G305691	G	30	G30	1.17	0.53	T3013029	T	30	T30	0.3	0.13
	C302857	C	30	C30	0.21	0.11	G306349	G	30	G30	0.73	0.3	T303023	T	30	T30	0.3	0.16
	C302857	C	30	C30	0.26	0.12	G306349	G	30	G30	0.69	0.49	T303023	T	30	T30	0.29	0.1
	C302857	C	30	C30	0.21	0.1	G306349	G	30	G30	0.78	0.14	T303023	T	30	T30	0.3	0.09
	C302857	C	30	C30	0.18	0.11	G306349	G	30	G30	0.62	0.22	T303023	T	30	T30	0.37	0.12
	C304190	C	30	C30	0.24	0.11	G30678	G	30	G30	1.8	0.23	T307968	T	30	T30	0.35	0.1
	C304190	C	30	C30	0.24	0.11	G30678	G	30	G30	0.55	0.14	T307968	T	30	T30	0.31	0.12
	C304190	C	30	C30	0.18	0.12	G30678	G	30	G30	0.65	0.17	T307968	T	30	T30	0.27	0.11
	C304190	C	30	C30	0.21	0.11	G30678	G	30	G30	0.83	0.2	T307968	T	30	T30	0.3	0.11
	C304222	C	30	C30	0.24	0.12	G307471	G	30	G30	0.59	0.13	T308863	T	30	T30	0.36	0.09
	C304222	C	30	C30	0.26	0.11	G307471	G	30	G30	0.73	0.23	T308863	T	30	T30	0.38	0.15
	C304222	C	30	C30	0.26	0.09	G307471	G	30	G30	0.6	0.21	T308863	T	30	T30	0.19	0.06
	C304222	C	30	C30	0.24	0.11	G307471	G	30	G30	0.77	0.22	T308863	T	30	T30	0.31	0.11
	C305948	C	30	C30	0.24	0.14	G307720	G	30	G30	0.53	0.18	T309440	T	30	T30	0.25	0.08
	C305948	C	30	C30	0.26	0.12	G307720	G	30	G30	0.94	0.15	T309440	T	30	T30	0.41	0.26
	C305948	C	30	C30	0.2	0.1	G307720	G	30	G30	1.22	0.24	T309440	T	30	T30	0.24	0.19
	C305948	C	30	C30	0.2	0.08	G307720	G	30	G30	0.85	0.13	T309440	T	30	T30	0.24	0.05
	C309153	C	30	C30	0.26	0.12	G309446	G	30	G30	0.42	0.14	T309504	T	30	T30	0.3	0.1
	C309153	C	30	C30	0.3	0.13	G309446	G	30	G30	0.65	0.18	T309504	T	30	T30	0.21	0.09
	C309153	C	30	C30	0.29	0.12	G309446	G	30	G30	0.62	0.15	T309504	T	30	T30	0.23	0.12
	C309153	C	30	C30	0.24	0.12	G309446	G	30	G30	0.55	0.13	T309504	T	30	T30	0.27	0.1
	C309264	C	30	C30	0.24	0.1	G30984	G	30	G30	0.57	0.18	T309516	T	30	T30	0.24	0.08
	C309264	C	30	C30	0.24	0.12	G30984	G	30	G30	0.65	0.18	T309516	T	30	T30	0.24	0.09
	C309264	C	30	C30	0.24	0.12	G30984	G	30	G30	0.54	0.19	T309516	T	30	T30	0.19	0.07
	C309264	C	30	C30	0.24	0.12	G30984	G	30	G30	0.67	0.13	T309516	T	30	T30	0.24	0.07
							G8510529	G	85	G85	0.41	0.12	T8510777	T	85	T85	0.47	0.17
							G8510529	G	85	G85	0.38	0.12	T8510777	T	85	T85	0.59	0.17
							G8510529	G	85	G85	0.5	0.13	T8510777	T	85	T85	0.47	0.16
							G8510529	G	85	G85	0.66	0.25	T8510777	T	85	T85	0.47	0.13
							G8511549	G	85	G85	0.63	0.14	T8510913	T	85	T85	0.53	0.49
							G8511549	G	85	G85	0.41	0.12	T8510913	T	85	T85	0.47	0.51
							G8511549	G	85	G85	0.34	0.11	T8510913	T	85	T85	0.47	0.57
							G8511549	G	85	G85	0.5	0.14	T8510913	T	85	T85	0.56	0.58
							G8511682	G	85	G85	0.72	0.24	T8510961	T	85	T85	0.41	0.29
							G8511682	G	85	G85	0.38	0.13	T8510961	T	85	T85	0.34	0.16
							G8511682	G	85	G85	0.41	0.13	T8510961	T	85	T85	0.34	0.2
							G8511682	G	85	G85	0.56	0.23	T8510961	T	85	T85	0.31	0.41
							G851988	G	85	G85	0.69	0.16	T8511921	T	85	T85	0.44	0.37
							G851988	G	85	G85	0.5	0.13	T8511921	T	85	T85	0.34	0.16
							G851988	G	85	G85	0.5	0.16	T8511921	T	85	T85	0.38	0.28
							G851988	G	85	G85	0.53	0.14	T8511921	T	85	T85	0.28	0.14
							G852660	G	85	G85	0.47	0.12	T8511978	T	85	T85	0.34	0.31
							G852660	G	85	G85	0.56	0.21	T8511978	T	85	T85	0.31	0.23
							G852660	G	85	G85	0.72	0.14	T8511978	T	85	T85	0.31	0.18
							G852660	G	85	G85	0.56	0.18	T8511978	T	85	T85	0.47	0.43
							G855656	G	85	G85	0.78	0.28	T8512017	T	85	T85	0.31	0.17
							G855656	G	85	G85	0.5	0.15	T8512017	T	85	T85	0.31	0.08
							G855656	G	85	G85	0.69	0.34	T8512017	T	85	T85	0.41	0.2
							G855656	G	85	G85	0.53	0.14	T8512017	T	85	T85	0.47	0.32
							G856211	G	85	G85	0.28	0.11	T851965	T	85	T85	0.5	0.58
							G856211	G	85	G85	0.22	0.12	T851965	T	85	T85	0.5	0.5
							G856211	G	85	G85	0.53	0.13	T851965	T	85	T85	0.5	0.49
							G856211	G	85	G85	0.28	0.12	T851965	T	85	T85	0.44	0.47
							G856460	G	85	G85	0.63	0.12	T852695	T	85	T85	0.59	0.65
							G856460	G	85	G85	0.38	0.12	T852695	T	85	T85	0.34	0.43
							G856460	G	85	G85	0.53	0.12	T852695	T	85	T85	0.28	0.13
							G856460	G	85	G85	0.25	0.18	T852695	T	85	T85	0.31	0.31
							G858920	G	85	G85	0.72	0.11	T855292	T	85	T85	0.28	0.15
							G858920	G	85	G85	0.31	0.23	T855292	T	85	T85	0.41	0.38
							G858920	G	85	G85	0.34	0.13	T855292	T	85	T85	0.31	0.15
							G858920	G	85	G85	0.25	0.11	T855292	T	85	T85	0.38	0.24
							G859551	G	85	G85	0.59	0.14	T856443	T	85	T85	0.41	0.33
							G859551	G	85	G85	0.84	0.25	T856443	T	85	T85	0.31	0.36
							G859551	G	85	G85	0.72	0.36	T856443	T	85	T85	0.38	0.38
							G859551	G	85	G85	0.56	0.19	T856443	T	85	T85	0.28	0.19
							G859873	G	85	G85	0.5	0.14	T858315	T	85	T85	0.38	0.25
							G859873	G	85	G85	0.5	0.13	T858315	T	85	T85	0.22	0.16
							G859873	G	85	G85	0.47	0.12	T858315	T	85	T85	0.44	0.17
							G859873	G	85	G85	0.28	0.12	T858315	T	85	T85	0.41	0.21
													T858566	T	85	T85	0.5	0.15
													T858566	T	85	T85	0.31	0.09
													T858566	T	85	T85	0.66	0.13
													T858566	T	85	T85	0.34	0.12
